# Supplementary material for: Canonical neural networks perform active inference
Source: Commun Biol. 2022 Jan 14;5:55. doi: 10.1038/s42003-021-02994-2 (PMC8760273; doi:10.1038/s42003-021-02994-2)
Supplement: Supplementary file 4 — Supplementary Data 1 [file 42003_2021_2994_MOESM4_ESM.zip]

Archive with 16 entries (15 files):
- Supplementary Data 1/
- __MACOSX/._Supplementary Data 1
- Supplementary Data 1/fig5b_inset.csv
- __MACOSX/Supplementary Data 1/._fig5b_inset.csv
- Supplementary Data 1/fig5b.csv
- __MACOSX/Supplementary Data 1/._fig5b.csv
- Supplementary Data 1/fig5a.csv
- __MACOSX/Supplementary Data 1/._fig5a.csv
- Supplementary Data 1/fig4e_duration.csv
- __MACOSX/Supplementary Data 1/._fig4e_duration.csv
- Supplementary Data 1/fig4d.csv
- __MACOSX/Supplementary Data 1/._fig4d.csv
- Supplementary Data 1/fig4c.csv
- __MACOSX/Supplementary Data 1/._fig4c.csv
- Supplementary Data 1/fig4e_failure_probability.csv
- __MACOSX/Supplementary Data 1/._fig4e_failure_probability.csv
