# Supplementary material for: Canonical neural networks perform active inference
Source: Commun Biol. 2022 Jan 14;5:55. doi: 10.1038/s42003-021-02994-2 (PMC8760273; doi:10.1038/s42003-021-02994-2)
Supplement: Supplementary file 4 — Supplementary Data 1 [file 42003_2021_2994_MOESM4_ESM.zip › Supplementary Data 1/fig5b_inset.csv]

	true_Eright0.0023	pred_Eright0.0023	true_Eright0.0039	pred_Eright0.0039	true_Eright0.0055	pred_Eright0.0055
1	0.64	0.72	0.22	0.28	0.1	0.16
2	0.94	0.8	0	0	0.18	0.22
3	0.7	0.62	0.58	0.44	0.5	0.54
4	0.74	0.78	0	0	0.22	0.24
5	0.84	0.74	0.02	0	0.28	0.24
6	0.84	0.72	0.3	0.36	0.46	0.5
7	0.84	0.78	0.3	0.28	0.74	0.6
8	0.84	0.74	0	0	0.2	0.24
9	0.76	0.72	0	0	0.02	0.02
10	0.82	0.88	0.16	0.18	0.52	0.76
