# Supplementary material for: Canonical neural networks perform active inference
Source: Commun Biol. 2022 Jan 14;5:55. doi: 10.1038/s42003-021-02994-2 (PMC8760273; doi:10.1038/s42003-021-02994-2)
Supplement: Supplementary file 4 — Supplementary Data 1 [file 42003_2021_2994_MOESM4_ESM.zip › Supplementary Data 1/fig5b.csv]

	true_mean_Eright0.0023	true_stdv_Eright0.0023	pred_mean_Eright0.0023	pred_stdv_Eright0.0023	true_mean_Eright0.0039	true_stdv_Eright0.0039	pred_mean_Eright0.0039	pred_stdv_Eright0.0039	true_mean_Eright0.0055	true_stdv_Eright0.0055	pred_mean_Eright0.0055	pred_stdv_Eright0.0055
1	0.89	0.0703167436990966	0.91	0.06431456783936	0.45	0.111803398874989	0.46	0.112006493318265	0.32	0.10483271908092	0.33	0.105672449894316
2	0.84	0.08238858408711	0.89	0.0703167436990966	0.13	0.0755785764097288	0.25	0.0973123680201904	0.31	0.103937626983832	0.35	0.107190946398933
3	0.87	0.0755785764097288	0.81	0.0881630720467888	0.18	0.0863397096042456	0.11	0.0703167436990966	0.33	0.105672449894316	0.24	0.0959797958537171
4	0.83	0.0844171939018505	0.85	0.0802458344052446	0.11	0.0703167436990966	0.1	0.0674199862463242	0.27	0.0997724684196269	0.31	0.103937626983832
5	0.78	0.0930949336251263	0.89	0.0703167436990966	0.13	0.0755785764097288	0.06	0.053371198679483	0.31	0.103937626983832	0.31	0.103937626983832
6	0.8	0.0898933149950989	0.8	0.0898933149950989	0.12	0.0730296743340221	0.14	0.0779795362951594	0.28	0.100904995821903	0.33	0.105672449894316
7	0.8	0.0898933149950989	0.71	0.101975437723944	0.13	0.0755785764097288	0.1	0.0674199862463242	0.28	0.100904995821903	0.32	0.10483271908092
8	0.82	0.0863397096042456	0.74	0.0985757156564015	0.15	0.0802458344052446	0.15	0.0802458344052446	0.38	0.109082491257717	0.37	0.108502199391198
9	0.78	0.0930949336251263	0.72	0.100904995821903	0.24	0.0959797958537171	0.11	0.0703167436990966	0.33	0.105672449894316	0.32	0.10483271908092
10	0.78	0.0930949336251263	0.78	0.0930949336251263	0.15	0.0802458344052446	0.27	0.0997724684196269	0.34	0.106458129484475	0.42	0.110919025883887
