# Supplementary material for: Canonical neural networks perform active inference
Source: Commun Biol. 2022 Jan 14;5:55. doi: 10.1038/s42003-021-02994-2 (PMC8760273; doi:10.1038/s42003-021-02994-2)
Supplement: Supplementary file 4 — Supplementary Data 1 [file 42003_2021_2994_MOESM4_ESM.zip › Supplementary Data 1/fig5a.csv]

	Eright0.0023	Eright0.0039	Eright0.0055
1	0.00229520229520229	0.00427066515392282	0.00583559786203511
2	0.00232520232520233	0.00366052466353155	0.00547090874949248
3	0.00231520231520232	0.00390464451545127	0.00562822562156969
4	0.00216520216520217	0.00406378392348238	0.00542085338110427
5	0.00233020233020233	0.00362339213499096	0.00561392408774449
6	0.00221520221520222	0.00380385622369823	0.00554956718553108
7	0.00220520220520221	0.00403195604187616	0.00587135169659811
8	0.00232020232020232	0.00393116775012312	0.00539225031345387
9	0.0023052023052023	0.00374020046048579	0.00549951181714288
10	0.00249020249020249	0.00388342592771379	0.00564967792230749
11	0.00227020227020227	0.00388342592771379	0.00563537638848229
12	0.00222520222520223	0.00361808748805659	0.0057426378921713
13	0.00223520223520224	0.00390464451545127	0.00530644111050266
14	0.0023052023052023	0.00398951886640119	0.00570688405760829
15	0.00231520231520232	0.00387281663384505	0.00549236105023028
16	0.00238520238520239	0.00405317462961364	0.00534934571197826
17	0.0021002021002021	0.00372959116661705	0.00521348114063885
18	0.00235020235020235	0.00403726068881053	0.00553526565170588
19	0.00246520246520247	0.00392586310318875	0.00555671795244368
20	0.00238020238020238	0.00393647239705749	0.00532074264432786
21	0.00232020232020232	0.00365522001659718	0.00548521028331768
22	0.00251530251530252	0.00378794228289512	0.00542800414801687
23	0.00219020219020219	0.00410091645202297	0.00538509954654127
24	0.00238520238520239	0.00396299563172934	0.00555671795244368
25	0.00242520242520243	0.00383037945837009	0.00512767193768764
26	0.00242520242520243	0.0040054328072043	0.00562822562156969
27	0.00237020237020237	0.00398421421946682	0.00519917960681365
28	0.00234020234020234	0.00392055845625438	0.00565682868922009
29	0.00220520220520221	0.00393116775012312	0.00550666258405548
30	0.00231520231520232	0.00400012816026993	0.00554241641861848
31	0.00236520236520237	0.00367113395740029	0.00541370261419167
32	0.0024002024002024	0.00378263763596075	0.00556386871935628
33	0.00231520231520232	0.00376141904822327	0.00544945644875467
34	0.00235520235520236	0.00398951886640119	0.00544230568184207
35	0.00235520235520236	0.00392586310318875	0.0057569394259965
36	0.00229020229020229	0.00370296183900651	0.00562822562156969
37	0.00240520240520241	0.00387812128077942	0.00561392408774449
38	0.00234520234520235	0.00428127444779156	0.00539225031345387
39	0.0020952020952021	0.00382507481143572	0.00559247178700668
40	0.00231020231020231	0.00395769098479497	0.00560677332083189
41	0.00217020217020217	0.00389403522158253	0.00570688405760829
42	0.0024002024002024	0.00383037945837009	0.00550666258405548
43	0.00224520224520225	0.00402134674800742	0.00530644111050266
44	0.0023052023052023	0.0037561144012889	0.00552096411788068
45	0.0023052023052023	0.00400012816026993	0.00547805951640508
46	0.00246020246020246	0.00394708169092623	0.00540655184727907
47	0.00249020249020249	0.00380385622369823	0.00549236105023028
48	0.00212020212020212	0.00402665139494179	0.00561392408774449
49	0.0021952021952022	0.00410622109895734	0.00543515491492947
50	0.00232020232020232	0.00346425272695985	0.00565682868922009
51	0.00253530253530254	0.00384098875223883	0.00539940108036647
52	0.00226520226520227	0.00378263763596075	0.00547805951640508
53	0.00221520221520222	0.00415396292136667	0.00548521028331768
54	0.00232520232520233	0.0038462933991732	0.00539225031345387
55	0.00242520242520243	0.0038091608706326	0.00554956718553108
56	0.00210520210520211	0.00401073745413867	0.00532789341124046
57	0.00246520246520247	0.00400012816026993	0.00544230568184207
58	0.00238020238020238	0.00403195604187616	0.00537794877962867
59	0.00236520236520237	0.00372428651968268	0.00525638574211446
60	0.00228520228520229	0.00405317462961364	0.00537794877962867
61	0.00244020244020244	0.00366052466353155	0.00528498880976486
62	0.00223020223020223	0.0036870478982034	0.00545660721566727
63	0.00247520247520248	0.00394708169092623	0.00536364724580347
64	0.00242020242020242	0.00404786998267927	0.00544230568184207
