# Supplementary material for: Canonical neural networks perform active inference
Source: Commun Biol. 2022 Jan 14;5:55. doi: 10.1038/s42003-021-02994-2 (PMC8760273; doi:10.1038/s42003-021-02994-2)
Supplement: Supplementary file 4 — Supplementary Data 1 [file 42003_2021_2994_MOESM4_ESM.zip › Supplementary Data 1/fig4e_duration.csv]

	mean_Eright0.0023	stdv_Eright0.0023	mean_Eright0.0039	stdv_Eright0.0039	mean_Eright0.0055	stdv_Eright0.0055
1	12757.9090909091	1033.22888574719	12809.5604395604	429.217682649033	7860.50746268657	432.442877890125
2	11546.34375	813.851088326675	10627.9014084507	361.748227877589	7466.20454545455	443.040416609277
3	12105.7826086957	788.138252444639	10819.6666666667	325.892175197018	8144.01481481481	449.366422103394
4	13247.8275862069	870.904321730171	10365.9664804469	334.472743565942	9002.55319148936	434.41384764518
5	13533.575	693.239137974676	8582.67613636364	305.717224328776	8432.64393939394	453.725161930784
6	12400	691.336737498728	8250.6875	352.823139987722	7809.05755395683	416.849666092645
7	12796.8333333333	692.96119199289	7699.05681818182	312.622495650501	9045.71631205674	436.976359122829
8	12065.2307692308	741.525395083697	7097.30120481928	328.524979638987	8084.35593220339	436.999094102581
9	13732.7111111111	744.886739829594	6988.22222222222	333.61606907166	8200.83076923077	410.809112205722
10	13033.5957446809	563.673047925815	7323	366.60144033215	7824.25581395349	393.953135474854
