# Supplementary material for: Canonical neural networks perform active inference
Source: Commun Biol. 2022 Jan 14;5:55. doi: 10.1038/s42003-021-02994-2 (PMC8760273; doi:10.1038/s42003-021-02994-2)
Supplement: Supplementary file 4 — Supplementary Data 1 [file 42003_2021_2994_MOESM4_ESM.zip › Supplementary Data 1/fig4d.csv]

	duration
1	20000
2	20000
3	20000
4	20000
5	20000
6	20000
7	20000
8	11240
9	20000
10	8639
11	15829
12	20000
13	8547
14	14445
15	18923
16	13602
17	3682
18	16371
19	20000
20	16075
21	4861
22	20000
23	9030
24	10146
25	20000
26	17197
27	15781
28	12898
29	4997
30	19772
31	8741
32	9045
33	7914
34	9129
35	4032
36	3714
37	9799
38	8359
39	2226
40	9170
41	4647
42	20000
43	7267
44	5751
45	5298
46	7267
47	5108
48	3847
49	11124
50	5965
51	6081
52	20000
53	8520
54	6738
55	5897
56	20000
57	5566
58	3581
59	20000
60	4064
61	2442
62	20000
63	7972
64	3640
65	20000
66	4620
67	3475
68	4530
69	2950
70	2994
71	3612
72	3291
73	5005
74	4153
75	3915
76	6201
77	3990
78	3601
79	2445
80	4427
81	20000
82	5165
83	7884
84	2293
85	20000
86	7299
87	1941
88	1856
89	3225
90	20000
91	2806
92	1403
93	4464
94	3486
95	5611
96	2551
97	2990
98	1586
99	1631
100	3272
