# Supplementary material for: Canonical neural networks perform active inference
Source: Commun Biol. 2022 Jan 14;5:55. doi: 10.1038/s42003-021-02994-2 (PMC8760273; doi:10.1038/s42003-021-02994-2)
Supplement: Supplementary file 4 — Supplementary Data 1 [file 42003_2021_2994_MOESM4_ESM.zip › Supplementary Data 1/fig4c.csv]

	pos_pre	pos_post
1	2	2
2	2	2
3	2	2
4	2	2
5	2	2
6	2	2
7	2	4
8	2	2
9	2	2
10	2	4
11	2	4
12	2	6
13	2	4
14	4	6
15	4	6
16	2	6
17	2	6
18	2	6
19	2	6
20	4	6
21	6	4
22	4	4
23	4	4
24	4	4
25	6	4
26	4	6
27	6	4
28	6	4
29	6	6
30	8	6
31	6	6
32	6	6
33	4	6
34	4	6
35	6	6
36	6	6
37	6	6
38	8	6
39	8	6
40	10	6
41	8	6
42	8	6
43	10	6
44	10	6
45	8	6
46	6	6
47	6	6
48	6	6
49	6	6
50	4	6
51	2	4
52	2	6
53	2	6
54	4	6
55	4	6
56	2	6
57	4	6
58	6	6
59	8	6
60	8	6
61	6	6
62	6	6
63	8	4
64	8	6
65	10	6
66	10	4
67	10	2
68	10	2
69	10	4
70	10	6
71	8	6
72	8	6
73	8	6
74	8	6
75	8	6
76	8	6
77	8	4
78	8	4
79	8	4
80	10	2
81	8	2
82	8	2
83	10	2
84	10	2
85	10	2
86	10	2
87	8	4
88	8	2
89	8	2
90	6	2
91	6	2
92	6	2
93	6	2
94	6	2
95	6	2
96	8	2
97	8	2
98	10	4
99	10	4
100	10	4
101	10	4
102	10	6
103	10	6
104	10	6
105	10	6
106	10	6
107	10	6
108	10	6
109	10	6
110	10	6
111	10	6
112	10	4
113	8	2
114	8	2
115	8	2
116	8	4
117	8	4
118	8	4
119	8	4
120	8	4
121	8	4
122	8	4
123	10	6
124	12	6
125	14	6
126	14	6
127	12	6
128	10	4
129	10	2
130	10	2
131	10	2
132	12	4
133	14	2
134	14	2
135	14	4
136	12	4
137	14	4
138	14	4
139	14	4
140	14	4
141	16	4
142	16	4
143	14	4
144	16	4
145	16	4
146	16	4
147	14	4
148	14	4
149	14	4
150	16	6
151	16	6
152	18	6
153	18	6
154	16	4
155	16	4
156	14	6
157	16	4
158	16	4
159	16	4
160	16	2
161	14	2
162	14	4
163	14	6
164	14	6
165	14	8
166	14	10
167	14	8
168	16	10
169	16	12
170	16	12
171	16	12
172	14	12
173	12	12
174	12	12
175	10	12
176	12	10
177	10	12
178	8	12
179	6	10
180	4	10
181	4	12
182	4	12
183	2	12
184	2	10
185	2	8
186	2	10
187	2	12
188	2	12
189	2	12
190	4	12
191	6	10
192	8	10
193	10	10
194	10	10
195	12	12
196	12	12
197	12	12
198	12	10
199	10	12
200	12	12
201	14	12
202	14	12
203	16	12
204	16	12
205	14	12
206	14	12
207	14	12
208	14	12
209	12	12
210	12	12
211	12	12
212	12	10
213	10	10
214	12	10
215	12	10
216	10	12
217	12	12
218	12	10
219	12	12
220	12	12
221	12	12
222	12	12
223	12	12
224	12	12
225	12	12
226	12	12
227	12	12
228	12	10
229	12	10
230	14	10
231	14	10
232	14	10
233	14	8
234	14	8
235	16	8
236	16	8
237	16	6
238	16	8
239	16	6
240	16	6
241	16	6
242	14	6
243	16	6
244	14	6
245	14	6
246	14	8
247	14	8
248	12	8
249	14	8
250	14	8
251	12	8
252	14	10
253	12	10
254	12	10
255	12	10
256	12	8
257	12	6
258	12	6
259	14	8
260	12	8
261	10	10
262	8	10
263	6	10
264	4	12
265	6	14
266	6	14
267	8	14
268	8	12
269	8	12
270	8	14
271	6	12
272	6	12
273	4	12
274	4	14
275	6	14
276	6	14
277	6	14
278	4	14
279	2	14
280	2	14
281	2	14
282	2	14
283	2	12
284	2	10
285	4	12
286	2	14
287	2	14
288	4	12
289	4	10
290	4	8
291	4	6
292	4	6
293	4	8
294	4	6
295	4	8
296	4	10
297	4	10
298	4	8
299	2	8
300	2	8
301	2	6
302	4	8
303	4	8
304	4	8
305	4	8
306	4	8
307	4	8
308	2	8
309	2	6
310	4	8
311	2	6
312	2	8
313	4	10
314	6	12
315	8	14
316	8	14
317	8	12
318	8	12
319	8	12
320	8	12
321	10	12
322	10	12
323	10	12
324	10	12
325	10	12
326	8	12
327	8	12
328	8	12
329	8	12
330	10	12
331	10	12
332	10	12
333	10	12
334	10	12
335	10	12
336	8	12
337	8	12
338	8	12
339	6	12
340	6	12
341	6	12
342	6	12
343	8	12
344	8	12
345	6	12
346	8	12
347	8	12
348	8	12
349	10	14
350	10	16
351	12	16
352	12	16
353	12	16
354	12	16
355	14	18
356	12	18
357	10	20
358	10	18
359	10	18
360	8	18
361	10	20
362	10	20
363	12	20
364	14	20
365	16	20
366	16	20
367	18	20
368	20	20
369	20	20
370	20	20
371	20	20
372	20	20
373	20	20
374	20	20
375	20	18
376	20	18
377	20	20
378	20	20
379	20	20
380	20	18
381	20	18
382	20	16
383	18	16
384	20	16
385	20	16
386	18	14
387	20	14
388	20	16
389	20	14
390	20	16
391	20	18
392	20	18
393	20	16
394	20	18
395	20	18
396	20	18
397	20	18
398	20	18
399	20	18
400	20	18
401	20	16
402	20	14
403	18	14
404	18	14
405	18	14
406	18	14
407	20	16
408	20	18
409	20	18
410	20	18
411	20	18
412	20	16
413	18	16
414	18	18
415	18	18
416	20	18
417	20	18
418	18	16
419	18	18
420	18	18
421	18	18
422	18	18
423	18	18
424	18	18
425	16	18
426	14	16
427	14	16
428	12	16
429	14	16
430	14	16
431	14	18
432	12	18
433	12	18
434	12	18
435	12	18
436	12	18
437	12	18
438	10	18
439	8	18
440	6	18
441	8	18
442	8	18
443	8	18
444	8	18
445	6	18
446	6	18
447	8	16
448	8	16
449	8	18
450	10	18
451	10	18
452	10	18
453	10	18
454	10	18
455	8	18
456	6	18
457	6	18
458	6	18
459	4	16
460	6	16
461	6	18
462	4	18
463	4	18
464	2	18
465	2	18
466	2	16
467	2	18
468	2	18
469	2	16
470	4	14
471	4	14
472	4	16
473	4	16
474	4	18
475	4	18
476	4	20
477	4	18
478	2	16
479	2	16
480	4	14
481	2	16
482	2	16
483	4	18
484	2	18
485	2	18
486	2	16
487	2	18
488	2	20
489	2	20
490	4	20
491	4	20
492	4	20
493	4	18
494	4	18
495	4	18
496	4	20
497	4	20
498	4	20
499	4	20
500	4	20
501	2	20
502	2	18
503	2	20
504	2	20
505	2	20
506	2	20
507	2	20
508	2	20
509	4	20
510	4	20
511	4	20
512	4	20
513	2	20
514	2	20
515	2	20
516	2	20
517	2	18
518	2	18
519	2	20
520	4	20
521	6	20
522	4	20
523	4	20
524	2	20
525	2	20
526	2	20
527	2	20
528	4	20
529	4	18
530	4	18
531	4	18
532	2	18
533	2	18
534	2	20
535	2	18
536	2	18
537	2	16
538	2	16
539	2	18
540	2	16
541	2	14
542	2	14
543	2	14
544	4	16
545	4	16
546	4	16
547	4	18
548	4	18
549	2	18
550	2	18
551	2	18
552	2	18
553	4	18
554	2	18
555	2	18
556	2	18
557	4	18
558	2	18
559	2	18
560	2	16
561	4	18
562	4	18
563	4	18
564	4	18
565	2	18
566	2	18
567	2	18
568	2	16
569	2	18
570	2	16
571	2	18
572	2	18
573	2	16
574	4	16
575	4	18
576	2	18
577	2	18
578	2	18
579	4	18
580	4	18
581	4	16
582	4	16
583	2	18
584	4	18
585	4	18
586	4	18
587	2	18
588	2	18
589	2	18
590	4	16
591	4	18
592	4	18
593	2	16
594	2	14
595	2	14
596	2	14
597	2	16
598	4	14
599	4	14
600	2	14
601	2	12
602	4	14
603	4	14
604	6	16
605	6	18
606	8	20
607	6	18
608	6	18
609	8	16
610	10	18
611	12	20
612	12	20
613	12	18
614	12	20
615	12	20
616	10	20
617	12	18
618	12	20
619	12	20
620	12	20
621	12	20
622	12	20
623	10	20
624	12	20
625	12	20
626	12	20
627	12	20
628	12	20
629	12	20
630	10	20
631	8	20
632	8	18
633	8	18
634	8	20
635	6	18
636	8	16
637	8	16
638	6	18
639	6	18
640	8	16
641	8	18
642	8	20
643	8	20
644	6	20
645	6	20
646	6	20
647	6	20
648	6	20
649	6	20
650	6	20
651	6	20
652	6	20
653	6	20
654	6	20
655	6	20
656	6	20
657	8	20
658	6	20
659	6	20
660	6	20
661	6	20
662	6	20
663	6	18
664	6	16
665	6	16
666	6	14
667	6	14
668	6	14
669	6	14
670	6	12
671	6	14
672	6	16
673	6	16
674	8	18
675	8	20
676	8	18
677	6	18
678	6	20
679	6	20
680	6	20
681	6	20
682	6	20
683	6	20
684	6	20
685	6	20
686	6	20
687	6	20
688	6	20
689	6	18
690	6	18
691	6	20
692	6	20
693	6	20
694	6	20
695	6	18
696	6	18
697	6	18
698	6	18
699	6	18
700	4	20
701	4	20
702	2	20
703	2	20
704	2	20
705	2	20
706	2	20
707	2	20
708	4	20
709	4	20
710	4	20
711	4	20
712	4	20
713	4	20
714	4	20
715	4	20
716	4	20
717	2	20
718	2	20
719	2	20
720	2	20
721	2	20
722	2	20
723	2	20
724	2	20
725	2	20
726	2	20
727	2	20
728	4	20
729	4	20
730	6	20
731	8	20
732	8	18
733	8	20
734	6	20
735	8	20
736	6	20
737	6	20
738	4	20
739	4	20
740	4	20
741	4	20
742	4	20
743	6	20
744	4	20
745	6	20
746	8	20
747	8	20
748	8	20
749	8	20
750	10	18
751	10	18
752	12	18
753	14	18
754	14	18
755	14	20
756	14	20
757	14	18
758	14	20
759	14	20
760	14	20
761	14	20
762	14	20
763	14	20
764	14	20
765	14	20
766	14	20
767	14	20
768	12	20
769	14	18
770	12	16
771	14	18
772	12	18
773	12	18
774	14	18
775	12	18
776	10	18
777	10	20
778	8	20
779	8	20
780	8	20
781	8	20
782	10	20
783	12	20
784	14	20
785	12	20
786	14	20
787	14	20
788	12	20
789	12	20
790	10	20
791	12	20
792	12	18
793	10	18
794	10	18
795	10	20
796	10	20
797	12	18
798	14	18
799	14	18
800	14	20
801	14	20
802	14	18
803	12	18
804	12	18
805	12	18
806	14	20
807	12	20
808	14	20
809	14	20
810	14	20
811	14	20
812	14	20
813	14	20
814	14	20
815	14	20
816	14	20
817	14	20
818	14	20
819	14	20
820	14	20
821	14	20
822	14	20
823	14	20
824	12	20
825	10	20
826	12	20
827	12	20
828	14	20
829	14	20
830	14	20
831	14	20
832	14	18
833	14	16
834	16	16
835	16	18
836	14	20
837	14	18
838	14	18
839	14	20
840	14	20
841	14	20
842	14	20
843	14	20
844	14	20
845	14	20
846	14	20
847	14	20
848	14	18
849	14	18
850	12	18
851	14	20
852	12	20
853	14	20
854	14	20
855	14	18
856	14	20
857	12	20
858	12	20
859	10	20
860	8	20
861	8	20
862	8	20
863	8	20
864	8	20
865	8	20
866	8	20
867	8	20
868	8	18
869	8	16
870	8	18
871	8	20
872	8	20
873	8	20
874	10	20
875	10	20
876	8	18
877	8	18
878	8	16
879	8	16
880	8	18
881	8	20
882	10	20
883	10	20
884	10	20
885	10	20
886	12	20
887	12	18
888	10	18
889	10	16
890	8	18
891	10	18
892	12	20
893	12	20
894	14	20
895	14	20
896	14	20
897	12	20
898	12	20
899	12	20
900	12	20
901	14	20
902	14	20
903	14	20
904	14	20
905	14	20
906	14	20
907	14	20
908	14	20
909	14	18
910	14	18
911	14	20
912	14	20
913	14	20
914	14	20
915	12	20
916	10	20
917	10	20
918	8	20
919	10	20
920	10	20
921	10	20
922	10	20
923	12	20
924	12	20
925	12	20
926	10	20
927	10	18
928	10	20
929	10	20
930	10	20
931	10	20
932	10	20
933	10	20
934	8	20
935	8	20
936	10	20
937	10	20
938	10	20
939	10	20
940	10	20
941	10	20
942	10	20
943	10	20
944	12	18
945	12	20
946	12	20
947	12	20
948	14	20
949	14	20
950	14	20
951	14	20
952	14	20
953	14	20
954	14	20
955	14	20
956	14	20
957	14	20
958	14	20
959	14	20
960	14	20
961	14	20
962	14	20
963	16	20
964	16	18
965	16	16
966	16	18
967	14	20
968	16	20
969	14	18
970	14	18
971	14	20
972	14	20
973	14	20
974	14	18
975	14	18
976	14	18
977	14	16
978	16	16
979	14	18
980	16	18
981	16	20
982	14	20
983	14	20
984	14	20
985	14	20
986	14	20
987	16	20
988	14	20
989	14	18
990	14	20
991	16	18
992	16	18
993	16	20
994	16	20
995	16	20
996	16	20
997	16	20
998	16	20
999	16	20
1000	16	20
1001	14	20
1002	14	20
1003	14	20
1004	14	18
1005	14	16
1006	14	14
1007	14	12
1008	16	14
1009	14	14
1010	14	14
1011	16	16
1012	14	18
1013	14	20
1014	14	20
1015	14	20
1016	14	20
1017	14	20
1018	14	20
1019	14	20
1020	14	20
1021	14	20
1022	14	20
1023	14	20
1024	14	18
1025	14	18
1026	14	18
1027	14	18
1028	14	20
1029	14	20
1030	14	18
1031	14	18
1032	14	18
1033	14	18
1034	14	18
1035	14	20
1036	14	20
1037	14	20
1038	14	20
1039	14	20
1040	14	20
1041	14	20
1042	14	20
1043	14	20
1044	14	18
1045	14	18
1046	14	18
1047	14	18
1048	14	18
1049	14	18
1050	14	20
1051	14	18
1052	12	20
1053	10	20
1054	10	20
1055	10	20
1056	10	20
1057	12	18
1058	12	20
1059	10	20
1060	12	20
1061	10	20
1062	10	20
1063	8	20
1064	6	20
1065	8	20
1066	6	20
1067	6	20
1068	6	20
1069	8	20
1070	8	20
1071	8	20
1072	8	20
1073	8	20
1074	8	20
1075	8	20
1076	8	20
1077	8	20
1078	6	20
1079	6	20
1080	6	20
1081	8	20
1082	10	20
1083	10	20
1084	10	20
1085	12	20
1086	12	20
1087	14	20
1088	14	20
1089	14	20
1090	14	20
1091	14	20
1092	14	20
1093	14	20
1094	14	20
1095	14	18
1096	14	18
1097	14	20
1098	14	20
1099	14	20
1100	14	20
1101	14	20
1102	12	20
1103	12	20
1104	10	20
1105	10	20
1106	8	20
1107	8	20
1108	8	20
1109	10	20
1110	12	20
1111	10	20
1112	8	18
1113	10	20
1114	8	20
1115	8	18
1116	8	16
1117	8	18
1118	8	20
1119	10	20
1120	12	20
1121	12	20
1122	14	20
1123	14	20
1124	14	20
1125	14	20
1126	14	18
1127	14	18
1128	14	18
1129	14	20
1130	14	20
1131	12	20
1132	12	20
1133	14	20
1134	14	20
1135	14	20
1136	12	20
1137	14	20
1138	14	20
1139	14	20
1140	14	20
1141	14	20
1142	14	20
1143	14	20
1144	14	20
1145	14	20
1146	14	20
1147	14	20
1148	14	20
1149	14	20
1150	14	20
1151	14	20
1152	14	20
1153	12	20
1154	14	20
1155	14	18
1156	14	20
1157	12	20
1158	14	20
1159	14	20
1160	14	20
1161	14	20
1162	14	20
1163	14	20
1164	14	20
1165	14	20
1166	14	20
1167	14	20
1168	14	20
1169	14	18
1170	14	20
1171	14	18
1172	14	16
1173	14	16
1174	14	18
1175	14	18
1176	14	20
1177	14	20
1178	14	20
1179	12	20
1180	12	20
1181	12	20
1182	12	20
1183	12	20
1184	12	20
1185	14	20
1186	14	20
1187	14	20
1188	14	20
1189	14	20
1190	14	20
1191	14	20
1192	14	20
1193	14	20
1194	14	20
1195	12	20
1196	12	20
1197	12	20
1198	10	20
1199	8	20
1200	8	20
1201	8	20
1202	8	20
1203	8	20
1204	8	18
1205	8	20
1206	8	20
1207	8	18
1208	8	20
1209	8	20
1210	8	20
1211	10	20
1212	10	20
1213	8	20
1214	8	20
1215	10	18
1216	12	18
1217	14	20
1218	14	20
1219	14	20
1220	14	20
1221	14	20
1222	14	20
1223	14	18
1224	14	20
1225	14	20
1226	14	20
1227	14	20
1228	14	20
1229	14	20
1230	14	20
1231	14	18
1232	14	16
1233	12	18
1234	12	18
1235	12	18
1236	10	18
1237	8	18
1238	8	18
1239	8	18
1240	8	18
1241	8	20
1242	8	20
1243	8	20
1244	8	18
1245	8	18
1246	8	16
1247	8	18
1248	8	18
1249	8	20
1250	8	20
1251	8	20
1252	8	20
1253	8	20
1254	10	20
1255	12	20
1256	12	18
1257	10	16
1258	12	18
1259	12	16
1260	10	16
1261	10	14
1262	10	14
1263	8	16
1264	8	16
1265	8	16
1266	8	18
1267	8	20
1268	10	20
1269	10	20
1270	10	20
1271	10	20
1272	10	20
1273	10	20
1274	8	20
1275	8	20
1276	8	20
1277	8	20
1278	10	20
1279	8	20
1280	8	20
1281	10	20
1282	12	20
1283	12	20
1284	12	20
1285	14	18
1286	14	18
1287	14	18
1288	14	18
1289	14	16
1290	14	18
1291	14	18
1292	14	20
1293	14	20
1294	14	20
1295	14	20
1296	14	20
1297	14	20
1298	12	20
1299	10	20
1300	12	20
1301	12	20
1302	14	20
1303	12	20
1304	12	20
1305	12	20
1306	12	20
1307	12	20
1308	14	20
1309	14	20
1310	14	20
1311	14	20
1312	14	20
1313	14	20
1314	14	20
1315	14	20
1316	14	20
1317	14	20
1318	14	20
1319	14	20
1320	14	20
1321	12	20
1322	12	20
1323	12	20
1324	12	20
1325	12	20
1326	12	20
1327	12	20
1328	12	18
1329	12	18
1330	12	16
1331	12	18
1332	12	20
1333	12	20
1334	12	20
1335	12	18
1336	12	16
1337	12	18
1338	12	20
1339	12	20
1340	12	20
1341	12	20
1342	12	20
1343	10	18
1344	10	20
1345	10	18
1346	10	16
1347	8	18
1348	8	16
1349	8	16
1350	8	18
1351	8	18
1352	8	18
1353	8	20
1354	10	20
1355	10	20
1356	10	18
1357	10	18
1358	10	18
1359	10	20
1360	12	18
1361	12	18
1362	12	18
1363	12	18
1364	12	18
1365	12	20
1366	12	20
1367	12	20
1368	12	20
1369	12	20
1370	12	20
1371	10	20
1372	12	20
1373	12	20
1374	12	20
1375	12	20
1376	12	20
1377	12	20
1378	12	20
1379	12	20
1380	12	20
1381	12	20
1382	12	20
1383	12	20
1384	12	20
1385	12	20
1386	12	20
1387	12	20
1388	12	20
1389	12	20
1390	12	18
1391	12	20
1392	12	18
1393	12	18
1394	12	20
1395	12	20
1396	10	20
1397	10	18
1398	10	16
1399	10	18
1400	8	16
1401	10	16
1402	8	18
1403	8	20
1404	8	20
1405	8	20
1406	8	18
1407	10	18
1408	10	20
1409	8	20
1410	8	20
1411	6	20
1412	6	20
1413	4	20
1414	6	20
1415	8	20
1416	6	20
1417	6	20
1418	6	20
1419	6	20
1420	6	20
1421	6	20
1422	6	18
1423	6	18
1424	6	18
1425	4	18
1426	4	20
1427	2	20
1428	2	20
1429	4	20
1430	4	20
1431	4	20
1432	6	20
1433	6	20
1434	8	20
1435	8	20
1436	10	20
1437	10	20
1438	10	20
1439	12	20
1440	14	20
1441	16	20
1442	14	20
1443	16	20
1444	14	20
1445	12	20
1446	14	20
1447	14	20
1448	16	20
1449	16	20
1450	14	20
1451	14	20
1452	12	20
1453	14	20
1454	16	20
1455	18	20
1456	18	20
1457	20	20
1458	20	20
1459	20	20
1460	20	18
1461	20	16
1462	20	14
1463	20	14
1464	20	16
1465	20	18
1466	20	18
1467	20	18
1468	20	18
1469	20	18
1470	20	18
1471	20	16
1472	20	16
1473	20	16
1474	20	14
1475	20	14
1476	20	16
1477	18	18
1478	16	20
1479	16	20
1480	14	18
1481	12	20
1482	12	20
1483	12	22
1484	10	22
1485	8	22
1486	8	20
1487	10	18
1488	10	18
1489	10	18
1490	8	20
1491	8	20
1492	6	20
1493	6	20
1494	6	20
1495	8	18
1496	8	18
1497	6	20
1498	6	20
1499	6	20
1500	6	20
1501	8	20
1502	6	20
1503	6	20
1504	6	20
1505	6	18
1506	6	20
1507	8	20
1508	8	20
1509	6	22
1510	4	22
1511	6	20
1512	4	22
1513	4	22
1514	6	22
1515	6	22
1516	6	22
1517	4	22
1518	4	22
1519	4	20
1520	4	18
1521	4	18
1522	4	20
1523	4	20
1524	2	20
1525	2	20
1526	4	20
1527	4	20
1528	2	20
1529	2	20
1530	2	20
1531	2	20
1532	2	20
1533	2	18
1534	4	20
1535	2	20
1536	2	20
1537	2	20
1538	4	20
1539	4	18
1540	4	18
1541	2	18
1542	2	18
1543	2	18
1544	4	18
1545	4	18
1546	4	18
1547	4	20
1548	4	20
1549	4	20
1550	4	20
1551	4	20
1552	4	20
1553	4	20
1554	4	20
1555	4	20
1556	4	20
1557	4	20
1558	4	20
1559	2	20
1560	2	20
1561	2	18
1562	2	18
1563	2	18
1564	2	18
1565	4	18
1566	6	18
1567	6	18
1568	6	18
1569	6	18
1570	6	18
1571	6	18
1572	4	18
1573	4	18
1574	4	18
1575	2	18
1576	2	18
1577	2	18
1578	2	18
1579	4	18
1580	2	18
1581	4	18
1582	4	18
1583	4	20
1584	4	20
1585	4	20
1586	6	20
1587	6	20
1588	6	20
1589	6	18
1590	6	20
1591	6	20
1592	6	20
1593	6	20
1594	4	20
1595	4	20
1596	2	20
1597	2	20
1598	2	20
1599	2	20
1600	2	18
1601	2	20
1602	2	20
1603	2	20
1604	2	20
1605	2	20
1606	2	20
1607	2	20
1608	2	20
1609	2	20
1610	2	20
1611	4	20
1612	2	20
1613	4	20
1614	6	20
1615	4	18
1616	4	18
1617	4	20
1618	4	20
1619	2	20
1620	2	20
1621	2	20
1622	2	20
1623	4	20
1624	4	20
1625	4	20
1626	4	18
1627	2	18
1628	4	18
1629	4	18
1630	4	18
1631	2	18
1632	4	18
1633	2	18
1634	2	18
1635	2	18
1636	2	18
1637	2	18
1638	2	18
1639	2	18
1640	4	18
1641	4	18
1642	4	18
1643	4	18
1644	2	20
1645	2	20
1646	2	20
1647	2	20
1648	2	20
1649	2	20
1650	2	20
1651	2	20
1652	2	20
1653	2	20
1654	2	20
1655	2	20
1656	2	20
1657	2	20
1658	2	20
1659	4	18
1660	2	20
1661	2	20
1662	2	20
1663	2	20
1664	2	18
1665	4	18
1666	4	18
1667	4	18
1668	4	18
1669	2	20
1670	2	18
1671	2	18
1672	2	20
1673	2	22
1674	4	22
1675	2	22
1676	2	24
1677	2	24
1678	4	24
1679	4	24
1680	4	24
1681	4	26
1682	4	26
1683	2	26
1684	2	26
1685	2	26
1686	2	26
1687	2	26
1688	2	26
1689	4	26
1690	4	26
1691	2	26
1692	2	26
1693	2	26
1694	2	26
1695	4	26
1696	4	26
1697	2	26
1698	4	26
1699	4	28
1700	4	26
1701	2	26
1702	2	26
1703	2	28
1704	2	28
1705	2	28
1706	2	28
1707	2	28
1708	4	28
1709	4	28
1710	4	28
1711	4	28
1712	4	28
1713	4	28
1714	4	26
1715	4	28
1716	2	28
1717	2	26
1718	2	28
1719	2	28
1720	2	28
1721	2	28
1722	2	28
1723	2	28
1724	4	28
1725	2	28
1726	4	28
1727	4	26
1728	2	26
1729	2	26
1730	2	26
1731	2	28
1732	2	28
1733	4	28
1734	4	28
1735	4	28
1736	4	28
1737	2	28
1738	2	28
1739	2	28
1740	2	26
1741	2	26
1742	2	26
1743	2	28
1744	2	28
1745	4	28
1746	4	28
1747	4	28
1748	2	28
1749	2	28
1750	2	28
1751	2	28
1752	2	28
1753	2	28
1754	2	26
1755	2	26
1756	2	28
1757	2	28
1758	2	28
1759	2	26
1760	2	26
1761	4	24
1762	4	26
1763	4	24
1764	4	26
1765	6	26
1766	8	28
1767	8	28
1768	8	28
1769	6	28
1770	4	28
1771	4	28
1772	4	28
1773	4	28
1774	4	30
1775	4	32
1776	2	34
1777	2	34
1778	4	34
1779	4	34
1780	2	34
1781	2	34
1782	2	34
1783	2	34
1784	2	34
1785	2	34
1786	2	34
1787	2	32
1788	4	32
1789	4	32
1790	4	32
1791	4	32
1792	4	32
1793	4	32
1794	4	32
1795	2	32
1796	4	32
1797	2	32
1798	2	32
1799	4	32
1800	4	32
1801	4	30
1802	2	30
1803	2	32
1804	4	34
1805	4	34
1806	2	34
1807	4	32
1808	2	30
1809	2	30
1810	2	32
1811	2	30
1812	2	30
1813	2	30
1814	2	32
1815	2	32
1816	4	32
1817	4	32
1818	4	32
1819	4	32
1820	4	32
1821	4	30
1822	4	30
1823	4	30
1824	4	30
1825	2	30
1826	2	30
1827	2	32
1828	2	34
1829	2	32
1830	2	32
1831	2	32
1832	2	32
1833	2	32
1834	4	32
1835	4	34
1836	2	34
1837	2	34
1838	2	34
1839	4	34
1840	4	34
1841	2	34
1842	2	34
1843	4	34
1844	4	34
1845	4	34
1846	4	34
1847	2	34
1848	2	34
1849	4	34
1850	2	34
1851	2	34
1852	2	34
1853	4	34
1854	2	34
1855	2	34
1856	2	34
1857	2	34
1858	4	34
1859	2	34
1860	2	34
1861	2	34
1862	2	34
1863	2	34
1864	2	34
1865	4	34
1866	4	34
1867	6	34
1868	4	34
1869	2	34
1870	4	34
1871	4	34
1872	4	34
1873	4	34
1874	4	34
1875	4	34
1876	4	34
1877	4	34
1878	4	34
1879	2	34
1880	4	34
1881	2	34
1882	2	34
1883	2	32
1884	4	34
1885	2	34
1886	2	34
1887	2	34
1888	2	34
1889	2	34
1890	2	34
1891	2	34
1892	2	34
1893	2	32
1894	2	32
1895	2	32
1896	2	32
1897	2	32
1898	2	34
1899	2	34
1900	4	32
1901	4	32
1902	2	32
1903	4	32
1904	4	32
1905	4	32
1906	4	32
1907	4	32
1908	2	32
1909	4	32
1910	4	32
1911	2	32
1912	2	32
1913	4	34
1914	4	36
1915	2	38
1916	4	36
1917	4	38
1918	2	38
1919	4	38
1920	4	38
1921	4	40
1922	4	40
1923	6	40
1924	6	40
1925	8	40
1926	8	40
1927	10	38
1928	12	38
1929	12	40
1930	10	40
1931	10	40
1932	10	40
1933	10	40
1934	10	40
1935	10	40
1936	8	40
1937	8	40
1938	10	40
1939	12	40
1940	12	40
1941	12	40
1942	12	40
1943	10	40
1944	10	40
1945	8	40
1946	8	40
1947	8	40
1948	8	40
1949	8	40
1950	10	40
1951	12	40
1952	12	40
1953	12	40
1954	12	40
1955	12	40
1956	12	40
1957	12	40
1958	12	38
1959	12	38
1960	12	38
1961	10	38
1962	10	40
1963	10	40
1964	10	40
1965	8	40
1966	8	40
1967	6	40
1968	6	40
1969	6	40
1970	6	40
1971	6	40
1972	6	40
1973	6	40
1974	6	40
1975	6	40
1976	6	40
1977	6	40
1978	6	40
1979	6	40
1980	6	38
1981	6	38
1982	8	40
1983	6	38
1984	8	38
1985	6	38
1986	8	38
1987	10	38
1988	10	40
1989	12	40
1990	12	40
1991	12	40
1992	12	40
1993	12	40
1994	10	38
1995	10	36
1996	10	38
1997	10	38
1998	10	40
1999	10	40
[truncated: 18,001 more rows]
