# Supplementary material for: Canonical neural networks perform active inference
Source: Commun Biol. 2022 Jan 14;5:55. doi: 10.1038/s42003-021-02994-2 (PMC8760273; doi:10.1038/s42003-021-02994-2)
Supplement: Supplementary file 4 — Supplementary Data 1 [file 42003_2021_2994_MOESM4_ESM.zip › Supplementary Data 1/fig4e_failure_probability.csv]

	mean_Eright0.0023	stdv_Eright0.0023	mean_Eright0.0039	stdv_Eright0.0039	mean_Eright0.0055	stdv_Eright0.0055
1	0.89	0.0701398459504278	0.545	0.111629096907491	0.33	0.105406606831921
2	0.84	0.0821813168805484	0.29	0.101718895335831	0.34	0.106190309866521
3	0.885	0.0715144853022113	0.175	0.0851764352718998	0.325	0.104994615798781
4	0.855	0.078929712386955	0.105	0.0687194427294432	0.295	0.102230157121691
5	0.8	0.0896671679324441	0.12	0.0728459515918118	0.34	0.106190309866521
6	0.8	0.0896671679324441	0.12	0.0728459515918118	0.305	0.103208575468569
7	0.79	0.0913054402381667	0.12	0.0728459515918118	0.295	0.102230157121691
8	0.805	0.0888154882595027	0.17	0.0842048232662864	0.41	0.110253248906653
9	0.775	0.0936085616494044	0.19	0.0879412778034783	0.35	0.106921283213494
10	0.765	0.095046933659061	0.16	0.0821813168805484	0.355	0.107267336160805
